# Supplementary material for: A pan-cancer analysis of the oncogenic role of ribonucleotide reductase subunit M2 in human tumors
Source: PeerJ. 2022 Nov 28;10:e14432. doi: 10.7717/peerj.14432 (PMC9744174; doi:10.7717/peerj.14432)
Supplement: Supplemental Information 3 [file peerj-10-14432-s003.xlsx]

## Sheet: RRM2-hepG2-NC
	RRM2-hepG2-NC-DAPi													RRM2-hepG2-NC-Edu													RRM2-hepG2-NC-merge

## Sheet: RRM2-hepG2-siRRM2
																																3-Fig.8F-RRM2-hepG2-siRRM2-DAPi
	3-Fig.8F-RRM2-hepG2-siRRM2-Edu													3-Fig.8F-RRM2-hepG2-siRRM2-DAPi

## Sheet: RRM2-Huh-7-NC
													3-Fig.8F-RRM2-Huh-7-NC-Edu													3-Fig.8F-RRM2-Huh-7-NC-merge
	3-Fig.8F-RRM2-Huh-7-NC-DAPi

## Sheet: RRM2-Huh-7-siRRM2
	3-Fig.8F-RRM2-Huh-7-siRRM2-DAPi												3-Fig.8F-RRM2-Huh-7-siRRM2-Edu													3-Fig.8F-RRM2-Huh-7-siRRM2-merge
